# Supplementary material for: Effects of a Phosphodiesterase inhibitor on the Browning of Adipose Tissue in Mice
Source: Biomedicines. 2022 Aug 1;10(8):1852. doi: 10.3390/biomedicines10081852 (PMC9405663; doi:10.3390/biomedicines10081852)
Supplement: Supplementary file 1 [file biomedicines-10-01852-s001.zip]

Archive with 1 entries (1 files):
- biomedicines-1764068-supplementary.pptx
